# Supplementary material for: 3-M syndrome: evolution of the phenotype over time
Source: Ital J Pediatr. 2025 Dec 23;52:12. doi: 10.1186/s13052-025-02172-8 (PMC12838503; doi:10.1186/s13052-025-02172-8)
Supplement: Supplementary file 1 — Supplementary Material 1 [file 13052_2025_2172_MOESM1_ESM.xlsx]

## Sheet: S1_CUL7
Supplementary Table 1. Clinical and molecular characteristics of 3M syndrome cases with CUL7 variants in the literature (excluding the Yakut population isolate)
	Hanson et al., 2012	Hanson et al., 2012	Hanson et al., 2012	Hanson et al., 2012	Hanson et al., 2012	Al-Dosari et al., 2012	Al-Dosari et al., 2012	Al-Dosari et al., 2012	Meazza et al., 2013	Lugli et al., 2016	Tüysüz et al., 2021	Tüysüz et al., 2021	Tüysüz et al., 2021	Tüysüz et al., 2021	Tüysüz et al., 2021	Tüysüz et al., 2021	Tüysüz et al., 2021	Xu et al., 2023	Xu et al., 2023	Akalin et al, 2023	Shaikh et al, 2019	Takizaki et al, 2020	Sasaki et al, 2011	HabibUllah et al, 2019	Khachnaoui-Zaafrane et al, 2022	Simsek-Kiper et al, 2019	Simsek-Kiper et al, 2019	Simsek-Kiper et al, 2019	Simsek-Kiper et al, 2019	Simsek-Kiper et al, 2019	Simsek-Kiper et al, 2019	Simsek-Kiper et al, 2019	Hu et al., 2017	Hu et al., 2017	Hu et al., 2017	Isik et al., 2020	Isik et al., 2021	Deeb et al., 2015	Hu et al., 2020	Hu et al., 2020	Hu et al., 2020	Takatani et al., 2018	Aldhoon-Hainerova et al., 2024	Akalin et al., 2024	Akalin et al., 2024	Akalin et al., 2024	Akalin et al., 2024	Akalin et al., 2024	Akalin et al., 2024
Number by gender (total)	1M	2M	1M	2M	1M	3F/1M	1F/1M	2M	1M	2F	1F	3M	1M	1M	1M	1M	3F	1F	1M	1M	1F/1M	1M	1M	1M	4F/3M	1F/1M	1F	1M	2M	1F	1F	2M	1M	1M	1F	1M	1F	1M	1F	1F	1M	1M	1M	2F/1M	1F	1F	2M	1M	1F/1M
Birth weight (SD)	-2.8	NA	-3.2	-2.9 (-4.3; -1.5)	-4.3	-5.15 (-5.6; -4.7)	-5.1 (5.1; NA)	-2.7 (2.7; NA)	-3.4	-2.65 (-2.14; -3.15)	-2.77	-3.03 (-3.86; -1.83)	-3.8	-3.14	-3.5	-2	NA	-1.71	-2.66	-3.02	-3.57 (-3.68; -3.46)	-3.5	-4.8	-6.98	-3.7 (-4.1; -2.55)	-2.53 (-3.69; -1.37)	-2.95	-2.71	-2.85 (-2.85; -2.85)	-2.13	-2.57	-2.02 (-2.08; -1.95)	-2.97	-0.89	-2.85	-2.49	-1.99	NA	NA	NA	NA	-3.47	-2.1	-2.60 (-2.60; -2.10)	NA	-4	-2.60 (-2.9; -2.3)	-3.6	-3.15 (3.3; -3.0)
Parameters at first reporting
Age (years)	4.75	5.35 (0.7; 10.0)	2	0.5 (0.5-0.5)	0.4	10.5 (2.0; 29.0)	2.6 (1.2; 4.0)	6.5 (5.0; 8.0)	18	1.8 (1.0; 2.6)	0.79	0.37 (0.04; 1.4)	0.01	1.3	0.29	0.25	17.5 (17.3; 19.0)	6.9	6.8	2.2	8.5 (5.0; 12.0)	0.83	2.75	3	2.00 (0.02; 11.2)	0.21 (0.01; 0.4)	13	0.75	15.20 (14.4; 16.0)	0.9	8.6	1.44 (0.08; 2.8)	1.6	1.9	1.16	1.1	9	7	0.5	12	9	3	1.5	3.00 (2.5; 4.8)	10.08	0.58	7.53 (5.75; 9.3)	0.66	7.94 (4.08; 11.8)
Weight (SD)	NA	-6.55 (-7.1; -6.0)	NA	-5.4 (-5.8; -5.0)	NA	-4.95 (-5.9; -2.3)	-4.65 (-5.2; -4.1)	-1.6 (-3.4; 0.2)	NA	-3.6 (-4.6; -2.6)	-4.8	-3.42 (-5.46; -3.16)	-3.8	-5.38	-3.3	-2.2	-4.8 (-5.5; -1.96)	-4.83	-0.39	-6.93	-6.86 (-7.05; -6.66)	-4.3	-6.7	-4.02	-3.25 (-4.5; -1.1)	-1.67 (-4.7; 1.37)	-1.33	-4.17	-3.71 (-4.64; -2.79)	-4.54	-3.66	-3.98 (-5.03; -2.92)	-4	-2.54	-0.45	-4.18	-0.16	NA	-3	-3	-3	NA	-5.1	-2.8 (-3.0; -2.8)	-3.2	-4.6	-3.9 (-4.7; -3.1)	-4.4	-4.75 (-4.9; -4.6)
Height (SD)	-6.1	-6.9 (-7.7; -6.1)	-3.7	-5.95 (-6.1; -5.8)	-5.8	-6.25 (-9.3; -5.4)	-5.95 (-6.3; .5.6)	-2.85 (-3.8; -1.9)	-6.6	-5.9 (-5.9; -5.9)	-4.7	-4.99 (-6.04; -4.86)	-5	-5.07	-3.7	-4.2	-5.96 (-6.1; -4.95)	-5.1	-4.1	-5.03	-6.47 (-6.61; -6.33)	-7.3	-4.6	-4.95	-5.0 (-7.5; -3.3)	-4.41 (-6.48; -2.33)	-5.22	-6.08	-5.49 (-5.54; -5.44)	-5.37	-5.33	-4.61 (-5.02; -4.2)	-4.79	-4.51	-4.12	-4.82	-4.69	-5.3	-2	-9	-6	-4.64	-8.2	-5.0 (-5.4; -4.9)	-6	-5.2	-4.5 (-4.5; -4.5)	-4.6	-6.65 (-6.9; -6.4)
Head circumference (SD)	-1.4	NA	NA	NA	0.16	-1.55 (-2.7; -0.1)	-0.35 (-1.0; 0.3)	2.5 (2.5; NA)	NA	-1.02 (-2.0; -0.03)	-0.5	-0.41 (-2.3; -0.01)	-1.9	-0.94	-0.35	-0.12	-2.8 (-3.4; -2.15)	-0.73	-0.73	-0.54	-1.83 (-2.6; -1.06)	-1.1	-1.2	0.29	-1.1 (-2.7; 0.0)	-1.79 (-1.79; NA)	-0.72	-0.09	0.53 (0.53; 0.53)	-1.55	-2.81	-0.28 (-1.21; 0.66)	NA	2.84	-2.19	-1.03	0.46	NA	2	NA	NA	NA	0.6	NA	NA	-1.6	-0.75 (-0.8; -0.7)	-1.7	-0.5 (-0.9; -0.1)
Facial features
Dolichocephaly	0/1	2/2	0/1	0/2	0/1	0/4	0/2	1/2	0/1	2/2	0/1	2/3	1/1	1/1	1/1	1/1	0/3	0/0	0/0	0/0	0/0	0/1	0/0	0/1	3/7	2/2	1/1	1/1	2/2	1/1	1/1	2/2	0/0	0/0	0/0	1/1	1/1	1/1	0/0	1/1	1/1	0/0	1/1	3/3	1/1	1/1	2/2	1/1	1/2
Triangular face	1/1	1/2	1/1	2/2	1/1	4/4	2/2	1/2	0/1	2/2	1/1	2/3	1/1	1/1	1/1	1/1	3/3	1/1	1/1	1/1	2/2	1/1	1/1	1/1	6/7	2/2	1/1	1/1	2/2	1/1	1/1	2/2	1/1	1/1	1/1	1/1	1/1	1/1	0/0	1/1	1/1	1/1	0/0	3/3	1/1	1/1	2/2	1/1	2/2
Frontal bossing	1/1	2/2	0/1	2/2	1/1	4/4	1/2	2/2	1/1	2/2	1/1	2/3	1/1	1/1	1/1	1/1	3/3	1/1	1/1	1/1	2/2	0/0	1/1	1/1	7/7	2/2	1/1	1/1	2/2	1/1	1/1	2/2	1/1	1/1	1/1	1/1	0/1	1/1	1/1	1/1	1/1	1/1	1/1	0/3	0/1	0/1	0/2	1/1	0/2
Hypoplastic midface	0/1	1/2	1/1	2/2	1/1	4/4	2/2	2/2	1/1	2/2	1/1	3/3	1/1	1/1	1/1	1/1	0/3	0/0	0/0	0/0	1/2	0/0	1/1	1/1	7/7	2/2	1/1	1/1	2/2	1/1	1/1	2/2	0/0	0/0	0/0	1/1	1/1	1/1	0/0	1/1	1/1	0/0	1/1	3/3	1/1	1/1	2/2	1/1	2/2
Bulbous nose	1/1	2/2	1/1	2/2	1/1	4/4	2/2	2/2	1/1	0/2	1/1	3/3	1/1	1/1	1/1	1/1	3/3	1/1	1/1	1/1	2/2	1/1	1/1	1/1	5/7	2/2	1/1	1/1	2/2	1/1	1/1	2/2	1/1	1/1	1/1	1/1	1/1	1/1	1/1	1/1	1/1	0/0	1/1	3/3	1/1	1/1	2/2	1/1	2/2
Anteverted nares	0/1	1/2	1/1	2/2	1/1	4/4	2/2	2/2	1/1	2/2	0/0	0/0	0/0	0/0	0/0	0/0	0/0	0/0	0/0	1/1	2/2	0/0	1/1	1/1	6/7	2/2	1/1	1/1	2/2	1/1	1/1	2/2	0/0	0/0	0/0	1/1	1/1	1/1	0/0	0/1	1/1	0/0	0/0	3/3	1/1	1/1	2/2	1/1	2/2
Long philtrum	0/1	1/2	0/1	2/2	1/1	4/4	2/2	2/2	1/1	2/2	0/1	3/3	1/1	1/1	1/1	1/1	3/3	0/0	0/0	1/1	2/2	0/0	1/1	1/1	7/7	2/2	1/1	1/1	2/2	1/1	1/1	2/2	0/0	0/0	0/0	1/1	1/1	1/1	1/1	1/1	1/1	0/0	0/0	3/3	1/1	1/1	2/2	1/1	2/2
Full lips	1/1	1/2	1/1	2/2	1/1	4/4	2/2	2/2	1/1	2/2	1/1	2/3	1/1	1/1	1/1	1/1	3/3	1/1	1/1	1/1	2/2	0/0	1/1	1/1	4/7	2/2	1/1	1/1	2/2	1/1	1/1	2/2	0/0	0/0	0/0	1/1	1/1	1/1	1/1	1/1	1/1	0/0	0/0	3/3	1/1	1/1	2/2	1/1	2/2
Pointed chin	0/1	1/2	1/1	2/2	1/1	4/4	2/2	2/2	1/1	2/2	1/1	3/3	1/1	1/1	1/1	1/1	3/3	1/1	1/1	1/1	2/2	0/0	1/1	1/1	2/7	2/2	1/1	1/1	2/2	1/1	1/1	2/2	1/1	1/1	1/1	1/1	1/1	1/1	0/0	1/1	1/1	0/0	0/0	3/3	1/1	1/1	2/2	1/1	1/2
Prominent ears	0/1	1/2	0/1	1/2	1/1	2/3	2/2	1/2	1/1	0/2	0/0	0/0	0/0	0/0	0/0	0/0	0/0	0/0	0/0	0/0	2/2	0/0	0/1	1/1	2/7	2/2	1/1	1/1	2/2	1/1	1/1	2/2	0/0	0/0	0/0	1/1	0/1	0/1	0/0	1/1	1/1	0/0	0/0	0/0	0/0	0/0	0/0	0/0	0/0
Midline facial haemangioma	0/0	0/0	0/0	0/0	0/0	1/4	0/2	0/1	0/0	1/2	0/1	2/3	1/1	1/1	0/1	1/1	0/3	0/0	0/0	0/0	0/2	0/0	0/1	0/0	1/6	1/1	0/0	0/0	0/0	0/0	0/0	0/0	0/0	0/0	0/0	0/1	0/1	0/1	0/0	0/1	0/1	0/0	0/0	0/0	0/0	0/0	0/0	0/0	0/0
Lower eyelid fat pads	0/0	0/0	0/0	0/0	0/0	0/4	0/2	0/1	0/0	2/2	0/1	2/3	1/1	0/1	0/1	0/1	0/3	0/1	1/1	0/0	0/2	0/0	0/1	0/0	2/6	0/0	0/0	0/0	0/0	0/0	0/0	0/0	1/1	1/1	1/1	0/1	0/1	0/1	0/0	1/1	1/1	0/0	0/0	1/3	1/1	0/1	0/2	1/1	0/2
Thick eyebrows	0/0	0/0	0/0	0/0	0/0	3/3	1/2	1/1	0/0	2/2	1/1	2/3	1/1	1/1	1/1	1/1	2/3	1/1	1/1	0/0	0/0	0/0	0/1	1/1	2/6	2/2	1/1	1/1	2/2	1/1	1/1	2/2	0/0	0/0	0/0	1/1	1/1	0/1	0/0	1/1	0/1	0/0	0/0	2/3	1/1	1/1	2/2	0/1	2/2
Prominent central tubercle of upper lip	0/0	0/0	0/0	0/0	0/0	0/4	1/2	1/1	1/1	2/2	1/1	2/3	1/1	0/1	1/1	1/1	2/3	0/0	0/0	0/0	1/2	0/0	1/1	0/0	1/6	0/0	0/0	0/0	0/0	0/0	0/0	0/0	0/0	0/0	0/0	1/1	1/1	1/1	0/0	1/1	0/1	0/0	0/0	0/0	0/0	0/0	0/0	0/0	0/0
Other features
Short neck	1/1	2/2	0/1	2/2	1/1	4/4	2/2	2/2	0/1	2/2	1/1	2/3	0/1	0/1	1/1	1/1	3/3	0/0	0/0	1/1	2/2	1/1	1/1	1/1	7/7	1/2	1/1	1/1	2/2	1/1	1/1	2/2	0/0	0/0	0/0	1/1	1/1	1/1	1/1	1/1	1/1	0/0	0/0	3/3	1/1	1/1	2/2	1/1	2/2
Short thorax	0/1	2/2	0/1	2/2	1/1	0/0	0/0	0/0	1/1	2/2	1/1	3/3	1/1	1/1	1/1	1/1	3/3	0/0	0/0	1/1	2/2	0/0	1/1	1/1	4/6	2/2	1/1	1/1	2/2	1/1	1/1	2/2	0/0	0/0	0/0	1/1	1/1	1/1	0/0	0/0	0/0	0/0	1/1	3/3	1/1	1/1	2/2	1/1	2/2
Pectus deformity	0/1	0/2	1/1	0/2	1/1	2/2	0/0	0/0	1/1	0/2	1/1	1/3	1/1	0/1	1/1	1/1	2/3	0/0	0/0	1/1	0/2	0/0	0/0	0/1	3/7	0/0	0/0	0/0	0/0	0/0	0/0	1/1	1/1	1/1	0/0	1/1	1/1	0/0	0/0	0/0	0/0	0/0	0/0	0/3	0/1	1/1	2/2	1/1	2/2
Squared-off shoulders	0/1	1/2	0/1	2/2	1/1	2/2	0/0	0/0	1/1	0/2	0/0	0/0	0/0	0/0	0/0	0/0	0/0	0/0	0/0	0/0	2/2	0/0	0/0	0/0	4/5	0/0	0/0	0/0	0/0	0/0	0/0	0/0	0/0	0/0	0/0	1/1	1/1	1/1	0/0	0/0	0/0	0/0	0/0	0/0	0/0	0/0	0/0	0/0	0/0
Winged scapulae	0/1	1/2	0/1	0/2	0/1	2/2	0/0	0/0	0/1	0/2	0/0	0/0	0/0	0/0	0/0	0/0	0/0	0/0	0/0	0/0	2/2	0/0	0/0	0/0	0/0	0/0	0/0	0/0	0/0	0/0	0/0	0/0	0/0	0/0	0/0	0/0	0/0	0/0	0/0	0/0	0/0	0/0	0/0	0/0	0/0	0/0	0/0	0/0	0/0
Chest groove	0/1	0/2	1/1	2/2	0/1	0/0	0/0	0/0	0/1	0/2	1/1	1/3	1/1	0/1	1/1	1/1	2/3	0/0	0/0	0/1	1/2	0/0	1/1	0/0	0/0	0/0	0/0	0/0	0/0	0/0	0/0	0/0	0/0	0/0	0/0	0/0	0/0	0/0	0/0	0/0	0/0	0/0	0/0	0/0	0/0	0/0	0/0	0/0	0/0
Protuberant abdomen	0/0	0/0	0/0	0/0	0/0	2/4	0/0	0/0	1/1	2/2	0/0	0/0	0/0	0/0	0/0	0/0	0/0	0/0	0/0	1/1	2/2	0/0	0/0	0/0	1/2	0/0	0/0	0/0	0/0	0/0	0/0	0/0	1/1	1/1	1/1	0/1	1/1	0/1	0/0	0/0	0/0	0/0	1/1	3/3	1/1	1/1	2/2	1/1	2/2
Spine
Hyperlordosis	0/1	1/2	1/1	0/2	0/1	4/4	0/0	1/2	0/1	1/2	1/1	2/3	1/1	0/1	0/1	0/1	1/3	0/1	1/1	0/0	2/2	0/0	0/0	1/1	5/5	1/1	1/1	1/1	2/2	1/1	1/1	2/2	0/0	0/0	0/0	1/1	0/0	1/1	0/0	0/0	0/0	0/0	1/1	3/3	1/1	1/1	2/2	0/1	2/2
Scoliosis	0/1	0/2	0/1	0/2	0/1	0/4	0/0	0/0	0/1	0/2	0/1	0/3	0/1	0/1	1/1	0/1	0/3	0/0	0/0	0/0	0/2	0/0	0/0	0/1	0/5	0/2	1/1	0/1	2/2	1/1	0/1	0/2	0/0	0/0	0/0	1/1	0/0	0/0	0/0	0/0	0/0	0/0	0/0	0/3	1/1	0/1	1/2	0/1	1/2
Extremities
Hip dislocation	0/1	0/2	0/1	0/2	0/1	0/4	0/0	0/0	0/1	1/2	0/1	1/3	0/1	0/1	0/1	0/1	0/0	0/0	0/0	0/1	0/2	0/0	0/0	0/0	2/7	0/2	0/0	0/0	0/0	0/0	0/0	0/0	0/0	0/0	0/0	0/0	0/0	0/1	0/0	0/0	0/0	0/0	0/0	0/3	1/1	0/1	0/2	0/1	2/2
Joint hypermobility	0/1	0/2	1/1	0/2	0/1	2/4	2/2	0/1	1/1	1/2	0/0	0/0	0/0	0/0	0/0	0/0	0/0	0/1	0/1	0/0	0/0	0/0	1/1	0/0	2/3	1/2	1/1	1/1	2/2	1/1	1/1	2/2	0/0	0/0	0/0	0/1	0/0	0/0	0/0	0/0	0/0	0/0	0/0	3/3	1/1	1/1	2/2	0/1	2/2
Clinodactyly	1/1	1/2	1/1	0/2	1/1	0/4	0/2	1/2	1/1	0/2	0/1	1/3	1/1	1/1	1/1	1/1	2/3	0/1	0/1	0/0	2/2	0/0	0/0	1/1	3/3	0/2	0/1	1/1	2/2	1/1	1/1	2/2	0/1	0/1	1/1	0/0	0/0	0/0	1/1	1/1	1/1	0/0	0/0	1/3	1/1	1/1	2/2	1/1	2/2
Unique transverse palmar crease	0/0	0/0	0/0	0/0	0/0	0/0	0/0	0/0	0/0	0/0	0/1	0/3	0/1	1/1	1/1	1/1	3/3	0/0	0/0	0/0	0/0	0/0	0/0	0/0	6/7	0/0	0/0	0/0	0/0	0/0	0/0	1/1	0/0	0/0	0/0	0/0	0/0	0/0	0/0	0/0	0/0	0/0	0/0	0/0	0/0	0/0	0/0	0/0	0/0
Pes planus	0/0	0/0	0/0	0/0	0/0	0/0	0/0	0/0	1/1	0/0	1/1	3/3	1/1	1/1	1/1	1/1	3/3	0/0	0/0	0/0	0/0	0/0	0/0	0/0	2/7	1/1	1/1	1/1	2/2	1/1	1/1	2/2	1/1	1/1	0/0	1/1	1/1	1/1	0/0	0/0	0/0	0/0	0/0	3/3	1/1	1/1	2/2	0/1	2/2
Spina bifida occulta	0/1	0/2	0/1	2/2	0/1	0/4	0/0	1/2	0/1	1/2	0/0	0/0	0/0	0/0	0/0	0/0	0/0	0/0	0/0	0/0	2/2	0/0	0/0	0/0	1/7	0/0	0/0	0/0	0/0	0/0	0/0	0/0	0/1	0/1	0/1	0/0	0/0	0/0	0/0	0/0	0/0	0/0	0/0	0/3	0/0	0/0	0/0	0/0	0/0
Prominent heels	1/1	2/2	0/1	2/2	1/1	4/4	2/2	1/1	1/1	0/2	1/1	3/3	1/1	1/1	1/1	1/1	3/3	0/0	0/0	1/1	2/2	1/1	0/0	0/0	2/7	2/2	1/1	1/1	2/2	1/1	1/1	2/2	0/0	0/0	0/0	1/1	1/1	1/1	1/1	1/1	1/1	0/0	0/0	3/3	1/1	1/1	2/2	1/1	2/2
Radiological features
Slender long bones	0/1	0/0	1/1	0/2	0/1	4/4	2/2	0/1	1/1	0/2	1/1	3/3	1/1	1/1	1/1	1/1	3/3	1/1	1/1	1/1	2/2	1/1	1/1	0/1	1/2	2/2	1/1	1/1	2/2	1/1	1/1	2/2	0/0	0/0	0/0	1/1	1/1	1/1	0/0	0/0	0/0	1/1	0/0	3/3	1/1	1/1	2/2	1/1	2/2
Tall vertebral bodies	0/1	0/0	0/1	0/2	0/1	2/4	2/2	0/2	1/1	0/2	1/1	2/3	1/1	1/1	1/1	1/1	3/3	1/1	1/1	1/1	2/2	1/1	0/0	0/1	0/2	2/2	1/1	1/1	2/2	1/1	1/1	2/2	0/0	0/0	0/0	1/1	1/1	0/0	0/0	0/0	0/0	0/0	1/1	1/3	1/1	1/1	2/2	0/1	1/2
Flared metaphyses	0/0	0/0	0/0	0/0	0/0	0/0	0/0	0/0	0/0	0/0	1/1	3/3	1/1	1/1	1/1	1/1	3/3	0/0	0/0	1/1	2/2	1/1	1/1	0/0	1/2	0/0	0/0	0/0	0/0	0/0	0/0	0/0	0/0	0/0	0/0	0/0	0/0	0/0	0/0	0/0	0/0	0/0	0/0	3/3	0/1	1/1	2/2	1/1	1/2
Diaphyseal constriction	0/0	0/0	0/0	0/0	0/0	0/0	0/0	0/0	0/0	0/0	1/1	3/3	1/1	1/1	1/1	1/1	3/3	0/0	0/0	1/1	2/2	1/1	1/1	0/0	0/2	1/2	1/1	1/1	2/2	1/1	1/1	2/2	0/0	0/0	0/0	0/0	0/0	0/0	0/0	0/0	0/0	0/0	0/0	3/3	1/1	1/1	2/2	0/1	2/2
Neurodevelopment
Psychomotor delay	0/0	0/0	0/0	0/0	0/0	0/4	1/2	0/2	0/1	0/0	0/1	0/1	0/1	0/1	0/1	0/1	0/1	0/1	0/1	1/1	0/2	1/1	1/1	1/1	0/2	0/0	0/0	0/0	0/0	0/0	0/0	0/0	0/1	1/1	0/1	0/1	0/1	0/0	0/0	1/1	1/1	0/1	0/1	0/0	0/0	0/0	0/0	0/0	0/0
Normal Intellect	0/0	0/0	0/0	0/0	0/0	4/4	2/2	2/2	1/1	0/0	1/1	1/1	1/1	1/1	1/1	1/1	1/1	1/1	1/1	0/0	2/2	0/0	0/0	0/0	2/2	0/0	0/0	0/0	0/0	0/0	0/0	0/0	1/1	1/1	0/0	1/1	1/1	0/0	0/0	0/0	0/0	0/0	1/1	0/0	0/0	0/0	0/0	0/0	0/0
Country	India	Pakistan	Egypt	Pakistan	England	Saudi	Saudi	Saudi	Italy	Tunisia	NA	NA	NA	NA	NA	NA	NA	China	China	Turkey	India	Japan	Japan	Saudi	Tunisia	Turkey	Turkey	Turkey	Turkey	Turkey	Turkey	Turkey	China	China	China	Turkey	Turkey	Emirati	China	China	China	Japan	Pakistan	Turkey	Turkey	Turkey	Turkey	Turkey	Turkey
cDNA variant1 (NM_014780.5)	c.2169+1G>A	c.3379_3380del	c.4108_4111del	c.4191del	c.4763T>C	c.2863-1G>C	c.1144C>T	c.2988G>A	c.3388_3397del	c.3173-1G>C	c.2064-1G>A	c.1938dup	c.616C>T	c.3076del	c.2706_2707dup	c.[3136del];[4333C>T]	c.4814del	c.4717C>T	c.967_993delinsCAGCTGG	c.418_419del	c.2943_2944del	c.[1705_1708del];[1989_1999del]	c.2975G>C	c.3115-1G>C	c.4451_4452del	c.2242C>T	c.1482G>A	c.3685C>T	c.206dup	c.3089del	c.[3089del];[4115del] Compound	c.1938dup	c.[4911dup];[2164C>T]	c.[3129G>A];[4763T>C]	c.[2473A>T];[4318C>T]	c.571_572del	c.4570dup	c.263del	c.4898C>T	c.3722_3749dup	c.3722_3749dup	c.[203G>A];[4355G>A]	c.3379-3380del	c.[206dup];[3076del]	c.3076del	c.3106C>T	c.4186C>T	c.4060G>T	c.206dup
Protein variant1 (NP_055595.2)	p.(?)	p.Trp1127Glufs*39	p.Gly1370Argfs*38	p.Ser1398Profs*11	p.Leu1588Pro	p.(?)	p.Arg382*	p.Trp996*	p.Leu1130Glyfs*8	p.(?)	p.(?)	p.Thr647Aspfs*33	p.Gln206*	p.Asp1026Thrfs*115	p.Ala903Glyfs*22	p.[Leu1046Trpfs*95];[Arg1445*]	p.Gly1605Valfs*30	p.Arg1573*	p.Ser323Glnfs*33	p.Thr140Cysfs*11	p.Cys982Serfs*31	p.[Gly569Leufs*4];[Gln664Glyfs*12]	p.Arg992Pro	p.(?)	p.Val1484Glyfs*69	p.Gln748*	p.Trp494*	p.Gln1229*	p.Met69Ilefs*5	p.Pro1030Leufs*111	p.[Pro1030Leufs*111];[Glu1372Glyfs*37]	p.Thr647Aspfs*33	p.[Asp1638*];[Arg722*]	p.[Trp1043*];[Leu1588Pro]	p.[Arg825*];[Arg1440*]	p.His191*	p.Val1524Glyfs*30	p.Val88Alafs*27	p.Thr1633Met	p. Val1252Glyfs*23	p. Val1252Glyfs*23	p.[Trp68*];[Gly1452Asp]	p.Trp1127Glufs*39	p.[Met69Ilefs*5];[Asp1026Thrfs*115]	p.Asp1026Thrfs*115	p.Gln1036*	p.Arg1396*	p.Glu1354*	p.Met69Ilefs*5
ACMG classification	P	P	LP	LP	LP	P	P	P	LP	P	P	LP	P	LP	LP	P	LP	P	P	P	P	LP	VUS	NA	P	LP	P	P	P	P	P	LP	P	P	P	P	P	P	VUS	LP	LP	LP/VUS	P	P/LP	LP	LP	LP	LP	P
Other variant																				ILDR1 homozygous pathogenetic variant c.942C>A p.(Cys314*) in exon 7			mat iUPD6	\
Other features																				Global developmental delay, bilateral profound hearing loss			Mild ventricular enlargement at MRI, developmental delay and muscle hypotonia, hypospadias, inguinal hernia, hydrocele testis	Cerebellar atrophy with brain stem and supratentorial volume loss, bilateral inguinal hernia, hypospadias. Mild global developmental delay								PZ1: inguinal hernia	Unilateral cryptorchidism	Neonatal asphyxia									Hypogonadism, bifid scrotum with perineal hypospadias, micropenis			Atrial septal defect	2/2 Blue sclera
1: Variants are intended as homozygous, unless otherwise noted
In the table some clinical features are derived from pictures of articles. List of clinical features is adapted from Hanson et al, 2009 and Lugli et al, 2016. F, female; SD: standard deviation score; M, male; NA: not available; 0/0 if this characteristic has not been assessed in that patient and cannot be deduced from the photographic images. Median (range) are reported from single articles, if m…
[truncated: 15 more columns]

## Sheet: S2_OBSL1
Supplementary Table 2. Clinical and molecular characteristics of 3M syndrome cases with OBSL1 variants in the literature
	Hanson et al., 2012	Hanson et al., 2009	Hanson et al., 2009	Al-Dosari et al., 2012	Demir et al., 2013	Tüysüz et al., 2021	Tüysüz et al., 2021	Tüysüz et al., 2021	Xu et al., 2023	Xu et al., 2023	Luo et al., 2024	Simsek-Kiper et al, 2019	Simsek-Kiper et al, 2019	Simsek-Kiper et al, 2019	Simsek-Kiper et al, 2019	Hu et al., 2017	Hu et al., 2017	Lee et al., 2020	Lee et al., 2020	Keskin et al., 2017	Jacob et al., 2021	Jacob et al., 2021	Isik et al., 2021	Koprulu et al., 2023	Piao et al, 2024	Akalin et al., 2024	Akalin et al., 2024	Akalin et al., 2024	Akalin et al., 2024	Akalin et al., 2024	Elsayed et al., 2025	Elsayed et al., 2025	Elsayed et al., 2025	Karacan Küçükali et al., 2023	Karacan Küçükali et al., 2023		Total (observed/ evaluated)	Total (%)
Number by gender (total)	1F	2M	4F/2M	2F/1M	1 M	4F/2M	1M	1F	1M	1F	1F	2F/3M	1F	1M	1F	1M	1F	1F	1F	1F	1M	1F	1F/1M	2F/4M	1F	1F/5M	1M	1M	1F/1M	1M	1M	1M	1M	4F/3M	1F		34F/36M (70)
Birth weight (SD)	-0.7	NA	-3.2 (-3.86; -1.96)	NA	NA	-3.29 (-3.64; -2.8)	-3.08	-1.6	-2.1	-2.62	NA	-1.82 (-2.71; -1.12)	-2.16	-1.54	-2.57	-2.51	NA	-1.45	-1.26	-4.03	-1.2	-3.6	-2.56 (-3.0; -2.12)	NA	-3.1	-2.85 (-3.8; -2.30)	-3.1	-2.8	-2.60 (-2.70; -2.50)	-3	NA	NA	NA	-3.23 (-4.1; -2.2)	-2.31		-2.69 ± 0.81 (-2.71)
Parameters at first reporting
Age (years)	3.2	12.0 (11.0; 13.0)	1.4 (0.2; 11.7)	4.0 (3.0; 6.0)	7.5	0.54 (0.03; 7.0)	1	1.4	11.3	11	15	9.0 (0.4; 11.0)	5.4	10.8	6.5	8.9	2	7	10.8	1.2	10	2	2.70 (1.9; 3.5)	24.0 (8.0; 60.0)	2.9	2.88 (0.75; 13.25)	4.5	0.16	3.88 (3.25; 4.5)	0.25	0.66	5	11	3.12 (0.25; 8.12)	0.5		7.05 ± 9.37 (4.5)
Weight (SD)	-4.1	-1.5 (-1.7; -1.3)	-4.9 (-8.6; -1.2)	-3.1 (-4.9; -2.4)	NA	-3.45 (-4.3; -2.53)	-3.42	-2.64	-2.81	0.35	-4.71	-2.51 (-4.91; 0.64)	-1.73	-4.69	-4.29	-6.2	-2.98	-0.38	0.97	-2.9	-4.3	NA	-2.82 (-3.64; -1.99)	NA	-3.6	-3.50 (-4.7; -0.3)	-2.5	-2.7	-3.05 (-3.4; -2.7)	-2.9	NA	NA	NA	-3.78 (-6.1; -1.06)	-3.4		-3.26 ± 1.80 (-3.39)
Height (SD)	-3	-3.95 (-4.6; -3.3)	-6.40 (-7.9; -1.4)	-4.7 (-6.1; -4.0)	-5.6	-4.78 (-4.95; -4.54)	-4.73	-3.97	-4.3	-2.5	0.13	-4.15 (-5.49; -3.56)	-3.47	-4.13	-5.97	-5.5	-3.83	-3.37	0.01	-3.6	-6.76	-4.61	-5.27 (-6.47; -4.07)	-5.8 (-7.0; -4.66)	-3.8	-4.35 (-5.1; -2.5)	-3.7	-3.6	-4.30 (-4.4; -4.2)	-3.4	NA	NA	NA	-4.75 (-5.6; -3.27)	-5.63		-4.49 ± 1.45 (-4.60)
Head circumference (SD)	NA	0.05 (-0.8; 0.9)	-0.7 (-3.6; 2.4)	-2.5 (-2.5; -1.5)	NA	-1.16 (-2.3; 0.0)	-0.82	-0.4	-0.38	0.38	NA	-0.69 (-2.71; 0.3)	-0.91	-4.72	-1.21	NA	-2.1	-0.37	2.58	-2.81	1.4	2	-0.24 (-1.25; 0.77)	NA	NA	-0.5 (-0.9; 0.4)	-1.6	0.2	-1.35 (-1.4; -1.3)	-0.8	NA	NA	NA	NA	NA		-0.75 ± 1.55 (-0.81)
Facial features
Dolichocephaly	1/1	2/2	5/6	2/3	0/1	3/6	1/1	1/1	0/0	0/0	0/1	4/5	1/1	0/1	1/1	0/0	0/0	1/1	1/1	1/1	1/1	0/1	2/2	0/6	0/1	5/6	1/1	1/1	2/2	1/1	0/1	1/1	1/1	0/0	0/0		39/58	0.672414
Triangular face	1/1	2/2	5/6	2/3	1/1	6/6	1/1	1/1	1/1	1/1	0/1	5/5	1/1	1/1	1/1	1/1	1/1	1/1	1/1	1/1	1/1	1/1	2/2	2/6	1/1	6/6	0/1	1/1	2/2	1/1	1/1	1/1	1/1	0/0	0/0		54/62	0.870968
Frontal bossing	1/1	2/2	6/6	1/3	1/1	5/6	1/1	1/1	1/1	1/1	0/0	5/5	1/1	1/1	1/1	1/1	1/1	1/1	1/1	1/1	1/1	1/1	0/0	2/6	1/1	2/6	0/1	1/1	2/2	1/1	1/1	0/1	1/1	0/0	0/0		46/59	0.779661
Hypoplastic midface	1/1	2/2	6/6	2/3	1/1	6/6	1/1	1/1	0/0	0/0	0/1	5/5	1/1	1/1	1/1	1/1	0/0	0/1	0/1	1/1	0/1	0/1	2/2	0/6	0/1	2/6	1/1	1/1	2/2	1/1	1/1	0/1	1/1	0/0	0/0		41/59	0.694915
Bulbous nose	1/1	2/2	6/6	3/3	1/1	6/6	1/1	1/1	1/1	1/1	0/1	5/5	1/1	0/1	1/1	1/1	1/1	1/1	1/1	1/1	1/1	1/1	2/2	2/6	1/1	6/6	1/1	1/1	2/2	1/1	1/1	1/1	1/1	0/0	0/0		56/62	0.903226
Anteverted nares	1/1	2/2	6/6	3/3	1/1	2/2	0/0	0/0	0/0	0/0	0/0	4/5	1/1	0/1	1/1	0/0	0/0	1/1	0/1	1/1	0/1	0/1	0/0	1/4	1/1	5/6	1/1	1/1	2/2	1/1	0/0	0/0	0/0	0/0	0/0		35/44	0.795455
Long philtrum	1/1	2/2	3/6	3/3	0/1	6/6	1/1	1/1	0/0	0/0	0/1	5/5	1/1	0/1	1/1	0/0	0/0	0/1	1/1	1/1	1/1	1/1	2/2	5/6	1/1	3/6	1/1	1/1	2/2	1/1	1/1	1/1	1/1	0/0	0/0		47/58	0.810345
Full lips	1/1	2/2	4/6	3/3	1/1	3/6	1/1	1/1	1/1	1/1	0/1	4/5	1/1	0/1	1/1	0/0	0/0	1/1	1/1	1/1	1/1	1/1	2/2	2/6	0/1	5/6	0/1	1/1	2/2	1/1	1/1	1/1	1/1	0/0	0/0		45/60	0.75
Pointed chin	1/1	2/2	4/6	3/3	1/1	6/6	1/1	1/1	1/1	1/1	0/1	5/5	1/1	0/1	1/1	1/1	1/1	0/1	1/1	1/1	1/1	1/1	2/2	2/6	1/1	4/6	0/1	1/1	2/2	1/1	1/1	1/1	1/1	0/0	0/0		50/62	0.806452
Prominent ears	0/1	2/2	3/6	1/3	1/1	1/1	0/0	0/0	0/0	0/0	0/0	3/5	1/1	1/1	0/1	0/0	0/0	0/1	0/1	1/1	1/1	1/1	0/0	5/6	0/1	0/0	0/0	0/0	0/0	0/0	0/1	1/1	1/1	0/0	0/0		23/37	0.621622
Midline facial haemangioma	0/0	0/1	0/1	0/3	0/0	2/6	0/1	1/1	0/0	0/0	0/0	1/5	0/1	0/1	0/1	0/0	0/0	0/1	0/1	0/1	0/1	0/1	0/0	0/4	1/1	0/0	0/0	1/1	0/0	0/0	0/0	0/0	0/0	0/0	0/0		6/32	0.1875
Lower eyelid fat pads	0/0	0/1	1/1	1/3	0/0	1/6	0/1	0/1	0/1	0/1	0/0	0/0	0/0	0/0	0/0	1/1	1/1	0/1	0/1	1/1	0/1	1/1	0/0	0/4	0/1	3/6	0/1	1/1	0/2	1/1	0/1	1/1	0/1	0/0	0/0		13/41	0.317073
Thick eyebrows	0/0	0/1	0/1	2/3	0/0	6/6	1/1	1/1	1/1	0/1	0/0	4/5	1/1	1/1	1/1	0/0	0/0	0/1	0/1	0/0	1/1	1/1	0/0	6/6	0/1	6/6	1/1	1/1	2/2	0/1	0/0	0/0	0/0	0/0	0/0		36/45	0.8
Prominent central tubercle of upper lip	0/0	1/1	1/1	3/3	0/0	6/6	1/1	1/1	0/0	0/0	0/0	0/0	0/0	0/0	0/0	0/0	0/0	0/1	0/1	0/1	0/1	1/1	0/0	2/4	1/1	0/0	0/0	0/0	0/0	0/0	0/0	0/0	0/0	0/0	0/0		17/23	0.73913
Other features
Short neck	0/1	1/2	4/6	2/3	1/1	6/6	1/1	1/1	0/0	0/0	0/1	3/5	1/1	0/1	1/1	0/0	0/0	1/1	1/1	1/1	1/1	1/1	2/2	4/6	0/1	6/6	1/1	1/1	2/2	1/1	1/1	1/1	0/1	0/0	0/0		45/58	0.775862
Short thorax	1/1	2/2	3/6	0/1	1/1	6/6	1/1	1/1	0/0	0/0	0/1	3/4	1/1	1/1	1/1	0/0	0/0	0/0	0/0	1/1	0/0	0/0	2/2	6/6	0/0	4/6	1/1	1/1	2/2	1/1	1/1	1/1	1/1	0/0	0/0		42/50	0.84
Pectus deformity	1/1	0/2	4/6	0/1	0/1	5/6	1/1	1/1	0/0	0/0	0/1	1/5	1/1	1/1	0/1	1/1	0/0	0/0	0/0	0/1	0/0	0/0	0/2	2/6	0/1	3/6	0/1	1/1	2/2	1/1	1/1	1/1	1/1	0/0	0/0		28/53	0.528302
Squared-off shoulders	1/1	2/2	3/6	0/1	0/1	1/1	0/0	0/0	0/0	0/0	1/1	0/0	0/0	0/0	0/0	0/0	0/0	0/0	0/0	1/1	0/0	0/0	2/2	2/3	0/1	0/0	0/0	0/0	0/0	0/0	1/1	1/1	1/1	0/0	0/0		16/23	0.695652
Winged scapulae	0/1	2/2	0/6	0/1	0/1	0/0	0/0	0/0	0/0	0/0	0/0	0/0	0/0	0/0	0/0	0/0	0/0	0/0	0/0	0/0	0/0	0/0	0/0	0/0	0/1	0/0	0/0	0/0	0/0	0/0	0/0	0/0	0/0	0/0	0/0		2/12	0.166667
Chest groove	0/1	2/2	3/6	0/1	0/1	0/1	1/1	1/1	0/0	0/0	0/1	0/0	0/0	0/0	0/0	0/0	0/0	0/0	0/0	1/1	0/0	0/0	0/2	4/6	0/1	0/0	0/0	0/0	0/0	0/0	0/0	0/0	0/0	0/0	0/0		12/25	0.48
Protuberant abdomen	0/0	0/0	1/1	3/3	0/0	5/6	0/0	0/0	0/0	0/0	0/0	0/0	0/0	0/0	0/0	0/1	0/0	0/0	0/0	1/1	0/0	0/0	0/0	2/4	0/0	5/6	1/1	1/1	2/2	1/1	0/0	0/0	0/0	0/0	0/0		22/27	0.814815
Spine
Hyperlordosis	0/1	2/2	5/6	0/2	1/1	5/6	0/1	1/1	0/1	0/1	0/1	4/5	1/1	1/1	1/1	0/0	0/0	1/1	0/0	1/1	1/1	0/1	2/2	0/0	0/0	3/6	1/1	0/1	2/2	1/1	1/1	1/1	1/1	0/0	0/0		36/51	0.705882
Scoliosis	0/1	0/2	1/5	0/1	0/1	3/6	0/1	0/1	0/0	0/0	1/1	0/5	0/1	1/1	0/1	0/0	0/0	0/0	0/0	0/1	1/1	0/0	0/2	4/6	0/0	2/6	0/1	0/1	0/2	0/1	0/0	0/0	0/0	0/0	0/0		13/48	0.270833
Extremities
Hip dislocation	0/1	0/0	0/0	0/3	0/1	0/6	0/1	0/1	0/0	0/0	0/0	0/0	0/0	0/0	0/0	0/0	0/0	0/0	0/0	0/0	0/0	0/0	0/0	1/2	0/0	0/6	0/1	0/1	0/2	0/1	0/1	0/1	0/1	0/0	0/0		1/29	0.0344828
Joint hypermobility	1/1	0/2	0/6	2/3	0/1	0/0	0/0	0/0	0/1	0/1	0/1	4/5	1/1	1/1	1/1	0/0	0/1	0/0	0/0	0/0	0/0	0/0	2/2	2/6	0/0	5/6	0/1	0/1	0/2	0/1	1/1	1/1	1/1	0/0	0/0		22/47	0.468085
Clinodactyly	1/1	2/2	2/6	0/3	0/1	2/6	0/1	0/1	1/1	0/1	0/0	3/5	1/1	0/1	1/1	1/1	0/0	1/1	1/1	0/0	0/0	0/0	0/0	2/6	0/1	6/6	1/1	1/1	2/2	1/1	1/1	1/1	1/1	0/0	0/0		32/55	0.581818
Unique transverse palmar crease	0/0	0/0	0/0	0/0	0/0	1/6	0/1	0/1	0/0	0/0	0/0	0/0	0/0	0/0	0/0	1/1	0/0	0/0	0/0	0/0	0/0	0/0	0/0	0/0	0/0	0/0	0/0	0/0	0/0	0/0	0/0	0/0	0/0	0/0	0/0		2/9	0.222222
Pes planus	0/0	0/0	0/0	0/0	0/0	6/6	1/1	1/1	0/0	0/0	0/1	4/4	1/1	1/1	1/1	1/1	0/0	0/0	0/0	0/0	0/0	0/0	2/2	2/6	0/0	5/6	1/1	0/1	2/2	0/1	1/1	1/1	1/1	0/0	0/0		31/39	0.794872
Spina bifida occulta	0/1	0/0	0/0	0/2	0/1	0/0	0/0	0/0	0/0	0/0	0/1	0/0	0/0	0/0	0/0	0/1	1/1	0/0	0/0	0/0	0/0	0/0	0/0	0/6	0/1	0/6	0/1	0/1	0/2	0/1	0/0	0/0	0/0	0/0	0/0		1/25	0.04
Prominent heels	1/1	2/2	2/2	0/0	1/1	6/6	1/1	1/1	0/0	0/0	0/1	5/5	1/1	1/1	1/1	1/1	0/0	1/1	1/1	1/1	0/0	0/0	2/2	0/6	0/1	6/6	1/1	1/1	0/2	1/1	1/1	1/1	1/1	0/0	0/0		40/50	0.8
Radiological features
Slender long bones	0/1	0/2	3/6	2/2	1/1	6/6	1/1	1/1	1/1	1/1	1/1	4/4	1/1	1/1	1/1	0/0	0/0	0/0	0/0	0/0	1/1	1/1	1/2	2/2	0/1	6/6	1/1	1/1	2/2	0/1	1/1	0/1	1/1	0/0	0/0		41/51	0.803922
Tall vertebral bodies	0/1	2/2	2/6	0/2	1/1	6/6	0/1	1/1	0/0	0/0	0/1	4/4	1/1	0/1	1/1	0/0	0/0	0/0	0/0	0/1	1/1	1/1	1/2	2/2	0/1	5/6	1/1	1/1	2/2	0/1	0/1	0/1	1/1	0/0	0/0		33/50	0.66
Flared metaphyses	0/0	0/0	0/0	0/0	0/0	6/6	1/1	1/1	0/0	0/0	1/1	0/0	0/0	0/0	0/0	0/0	0/0	0/0	0/0	0/0	0/0	0/0	0/0	2/2	0/1	2/6	1/1	1/1	2/2	0/1	0/0	0/0	0/0	0/0	0/0		17/23	0.73913
Diaphyseal constriction	0/0	0/0	0/0	0/0	0/0	6/6	1/1	1/1	0/0	0/0	1/1	4/4	1/1	0/1	1/1	0/0	0/0	0/0	0/0	0/0	0/0	0/0	0/0	0/0	0/1	6/6	1/1	0/1	2/2	0/1	0/0	0/0	0/0	0/0	0/0		24/28	0.857143
Neurodevelopment
Psychomotor delay	0/0	0/0	0/0	0/3	0/0	0/1	0/1	0/1	1/1	0/1	0/1	0/0	0/0	0/0	0/0	1/1	1/1	0/0	0/0	0/1	0/1	1/1	0/2	1/6	0/1	0/0	0/0	0/0	0/0	0/0	0/0	0/1	0/1	0/0	0/0		5/25	0.2
Normal Intellect	0/0	0/0	0/0	3/3	0/0	1/1	1/1	1/1	0/1	0/0	1/1	0/0	0/0	0/0	0/0	1/1	1/1	0/0	0/0	0/0	1/1	0/0	2/2	5/6	1/1	0/0	0/0	0/0	0/0	0/0	0/0	1/1	1/1	0/0	0/0		20/22	0.909091
Country	Ireland	NA	1North Africa/5NA	Saudi	Turkey	NA	NA	NA	China	China	China	Turkey	Turkey	Turkey	Turkey	China	China	Korea	Korea	Turkey	India	India	Turkey	Pakistan	China	Turkey	Turkey	Turkey	Turkey	Turkey	Egypt	Egypt	Egypt	Turkey	Turkey
cDNA variant1 (NM_015311.3)	c.1273dup	c.1463C>T	c.1273dup	c.1306del	c.457_458delinsT	c.1273dup	c.1277_1282+5del	c.3670G>A	c.[1118G>A];[458dup]	c.[690dup];[458dup]	c.[5683+1G>C];[3341G>A]	c.1273dup	c.1125dup	c.1187G>A	c.1277_1282+5del	c.[1273dup];[836G>A]	c.458dup	c.[2135-3_2135-2del];[3341G>A]	c.[2135-3_2135-2del];[3341G>A]	c.1273dup	c.1534+5G>C	c.[35dup];[1273dup]	c.1273dup	c.848del	c.[458dup];[427dup]	c.1273dup	c.2466del	c.35dup	c.1276_1281del	78 bp homozoygous deletion	c.2292_2320dup	c.35dup	c.35dup	c.1273dup	c.[1125dup];[1273dup]
Protein variant1 (NP_056126.1)	p.Thr425Asnfs*40	p.Thr488Ile	p.Thr425Asnfs*40	p.Arg436Glyfs*14	p.Gly153Serfs*105	p.Thr425Asnfs*40	p.(?)	p.Glu1224Lys	p.[Trp373*];[Leu154Profs*100]	p.[Glu231Argfs*23];[Leu154Profs*100]	- /p.Trp1114*	p.Thr425Asnfs*40	p.Glu376*	p.Arg396His	p.(?)	p.[Thr425Asnfs*40];[Trp279*]	p.Leu154Profs*100	p.[?];[Trp1114*]	p.[?];[Trp1114*]	p.Thr425Asnfs*40	p.(?)	p.[Cys13Valfs*241];[Thr425Asnfs*40]	p.Thr425Asnfs*40	p.Gly283Alafs*54	p.[Leu154Profs*100];[Ala143Glyfs*111]	p.Thr425Asnfs*40	p.Glu823Serfs*96	p.Cys13Valfs*241	p.Val426_Lys427del	p.(?)	p.Ile774Argfs*10	p.Cys13Valfs*241	p.Cys13Valfs*241	p.Thr425Asnfs*40	p.[Glu376*];[Thr425Asnfs*40]
ACMG classification	P	VUS	P	LP	P	P	P	VUS	P	P	P	P	P	LP	P	P	P	B/VUS	B/VUS	P	LP	P	P	P	P	P	LP	P	VUS	NA	LP	P	P	P	P
Other variant
Other features																								2/6 Hypogonadism and hypospadias		1/6 Blue sclera, 1/6 Cryptorchidism			2/2 Blue sclera			Atrial septal defect
1: Variants are intended as homozygous, unless otherwise noted
In the table some clinical features are derived from pictures of articles. List of clinical features is adapted from Hanson et al, 2009 and Lugli et al, 2016. F, female; SD: standard deviation score; M, male; NA: not available; 0/0 if this characteristic has not been assessed in that patient and cannot be deduced from the photographic images. Median (range) are reported from single articles, if m…

## Sheet: S3_CCDC8
Supplementary Table 3. Clinical and molecular characteristics of 3M syndrome cases with CCDC8 variants in the literature
	Hanson et al., 2011	Hanson et al., 2011	Al-Dosari et al., 2012	Liao et al., 2017	Liao et al., 2017	Akalin et al., 2024		Total (observed/ evaluated)	Total (%)
Number by gender (total)	1F/4M	1F	2F/1M	1M	1F	1F		6F/6M (12)
Birth weight (SD)	-3.1 (-6.3; -2.2)	-2.6	-5.40 (-5.6; -4.2)	-1.4	-2.6	-1.7		-3.43 ± 1.52 (-3.05)
Parameters at first reporting
Age (years)	0.75 (0.4; 4.4)	4	5.50 (0.92; 9.5)	11.9	10.2	0.25		4.27 ± 4.00 (3.4)
Weight (SD)	-3.90 (-5.2; -3.0)	-4.3	-5.0 (-5.0; -3.9)	-1	-2.9	-1.8		-3.65 ± 1.23 (-3.9)
Height (SD)	-3.50 (-6.7; -3.0)	-3.3	-6.60 (-7.2; -5.2)	-2.2	-2.7	-3.5		-4.34 ± 1.64 (-3.5)
Head circumference (SD)	-0.9 (-3.2; 0.0)	NA	-2.7 (-2.7; -2.5)	-0.35	-1	-0.7		-1.56 ± 1.13 (-1.0)
Facial features
Dolichocephaly	1/5	1/1	1/3	0/1	0/1	0/1		3/12	0.25
Triangular face	3/5	1/1	1/3	1/1	0/1	0/1		6/12	0.5
Frontal bossing	4/5	1/1	3/3	1/1	1/1	1/1		11/12	0.916667
Hypoplastic midface	2/5	1/1	2/3	0/1	1/1	0/1		6/12	0.5
Bulbous nose	1/5	1/1	3/3	1/1	1/1	1/1		8/12	0.666667
Anteverted nares	3/5	1/1	2/3	1/1	1/1	0/1		8/12	0.666667
Long philtrum	1/5	0/1	2/3	0/0	0/0	1/1		4/10	0.4
Full lips	1/5	0/1	3/3	1/1	1/1	0/1		6/12	0.5
Pointed chin	3/5	1/1	3/3	0/0	0/0	0/1		7/10	0.7
Prominent ears	3/5	0/1	2/3	0/0	0/0	0/0		5/9	0.555556
Midline facial haemangioma	0/2	0/0	2/3	0/0	0/0	0/0		2/5	0.4
Lower eyelid fat pads	0/2	0/0	0/3	0/0	0/0	0/1		0/6	0
Thick eyebrows	1/2	0/0	2/3	0/0	0/0	1/1		4/6	0.666667
Prominent central tubercle of upper lip	0/2	0/0	2/3	0/0	0/0	0/0		2/5	0.4
Other features
Short neck	3/5	0/1	2/3	0/0	0/0	1/1		6/10	0.6
Short thorax	5/5	1/1	0/1	0/0	0/0	1/1		7/8	0.875
Pectus deformity	0/5	0/1	0/1	1/1	1/1	0/1		2/10	0.2
Squared-off shoulders	3/5	0/1	0/1	0/0	0/0	0/0		3/7	0.428571
Winged scapulae	0/5	0/1	0/1	0/0	0/0	0/0		0/7	0
Chest groove	2/5	0/1	0/1	0/0	0/0	0/0		2/7	0.285714
Protuberant abdomen	0/0	0/0	0/0	0/0	0/0	0/1		0/1	0
Spine
Hyperlordosis	1/5	1/1	3/3	1/1	1/1	0/1		7/12	0.583333
Scoliosis	0/5	0/1	2/3	0/1	0/1	0/1		2/12	0.166667
Extremities
Hip dislocation	1/5	1/1	0/3	0/0	0/0	0/1		2/10	0.2
Joint hypermobility	0/5	1/1	1/3	1/1	1/1	0/1		4/12	0.333333
Clinodactyly	1/5	0/1	0/3	1/1	0/1	1/1		3/12	0.25
Unique transverse palmar crease	0/0	0/0	0/0	0/0	0/0	0/0		0/0	NA
Pes planus	0/0	0/0	0/0	0/0	0/0	0/1		0/1	0
Spina bifida occulta	0/5	0/1	0/3	1/1	0/1	0/0		1/11	0.0909091
Prominent heels	5/5	1/1	0/3	1/1	1/1	1/1		9/12	0.75
Radiological features
Slender long bones	2/5	0/1	3/3	1/1	0/0	1/1		7/11	0.636364
Tall vertebral bodies	2/5	0/1	3/3	0/1	0/0	0/1		5/11	0.454545
Flared metaphyses	0/0	0/0	0/0	0/0	0/0	1/1		1/1	1
Diaphyseal constriction	0/0	0/0	0/0	0/0	0/0	1/1		1/1	1
Neurodevelopment
Psychomotor delay	0/0	0/0	1/3	0/1	0/1	0/0		1/5	0.2
Normal Intellect	0/0	0/0	3/3	1/1	1/1	0/0		5/5	1
Country	South Asia	South Asia	Saudi	Pakistan	Pakistan	Turkey
cDNA variant1 (NM_032040.5)	c.612dup	c.84dup	c.803_807delinsT	c.612dup	c.612dup	c.29_35del
Protein variant1 (NP_114429.2)	p.Lys205Glufs*59	p.Lys29*	p.Lys268Ilefs*40	Lys205Glufs*59	Lys205Glufs*59	p.Tyr10Serfs*30
ACMG classification	LP	LP	P	NA	NA	LP
Other variant
Other features
1: Variants are intended as homozygous
In the table some clinical features are derived from pictures of articles. List of clinical features is adapted from Hanson et al, 2009 and Lugli et al, 2016. F, female; SD: standard deviation score; M, male; NA: not available; 0/0 if this characteristic has not been assessed in that patient and cannot be deduced from the photographic images. Median (range) are reported from single articles, if m…

## Sheet: S4_3MS features comparisons
Supplementary Table 4. Comparison among frequency of clinical features in 3M syndrome cases with CUL7, OBSL1 and CCDC8 variants
	CUL7			OBSL1			CCDC8
	Total (observed/ evaluated)	Total (%)		Total (observed/ evaluated)	Total (%)		Total (observed/ evaluated)	Total (%)		Overall total
Number by gender (total)	34F/58M (92)	0.53		34F/36M (70)	0.4		6F/6M (12)	0.07		74F/100M (174)
Birth weight (SD)	-3.02 ± 1.03 (-2.90)			-2.69 ± 0.81 (-2.71)			-3.43 ± 1.52 (-3.05)
BW (SD) range	-6.98; -0.89			-4.11; -0.70			-6.3; -1.4
Parameters at first reporting
Age (years)	6.04 ± 6.81 (3.0)			7.05 ± 9.37 (4.5)			4.27 ± 4.00 (3.4)
Age (years) range	0.01; 33.0			0.03; 60.0			0.25; 11.9
Weight (SD)	-3.78 ± 1.73 (-4.0)			-3.26 ± 1.80 (-3.39)			-3.65 ± 1.23 (-3.9)
W (SD) range	-7.10; 1.37			-8.6; 0.97			-5.2; -1.0
Height (SD)	-5.32 ± 1.32 (-5.20)			-4.49 ± 1.45 (-4.60)			-4.34 ± 1.64 (-3.5)
H (SD) range	-9.3; -1.9			-7.90; 0.13			-7.2; -2.2
Head circumference (SD)	-0.75 ± 1.32 (-0.77)			-0.75 ± 1.55 (-0.81)			-1.56 ± 1.13 (-1.0)
HC (SD) range	-3.4; 2.84			-4.72; 2.58			-3.2; 0.0
Facial features
Dolichocephaly	50/79	0.632911		39/58	0.672414		3/12	0.25
Triangular face	82/89	0.921348		54/62	0.870968		6/12	0.5
Frontal bossing	76/90	0.844444		46/59	0.779661		11/12	0.916667
Hypoplastic midface	73/82	0.890244		41/59	0.694915		6/12	0.5
Bulbous nose	84/90	0.933333		56/62	0.903226		8/12	0.666667
Anteverted nares	58/63	0.920635		35/44	0.795455		8/12	0.666667
Long philtrum	77/83	0.927711		47/58	0.810345		4/10	0.4
Full lips	72/85	0.847059		45/60	0.75		6/12	0.5
Pointed chin	75/84	0.892857		50/62	0.806452		7/10	0.7
Prominent ears	35/53	0.660377		23/37	0.621622		5/9	0.555556
Midline facial haemangioma	11/37	0.297297		6/32	0.1875		2/5	0.4
Lower eyelid fat pads	18/54	0.333333		13/41	0.317073		0/6	0
Thick eyebrows	50/67	0.746269		36/45	0.8		4/6	0.666667
Prominent central tubercle of upper lip	21/37	0.567568		17/23	0.73913		2/5	0.4
Other features
Short neck	76/84	0.904762		45/58	0.775862		6/10	0.6
Short thorax	68/72	0.944444		42/50	0.84		7/8	0.875
Pectus deformity	36/66	0.545455		28/53	0.528302		2/10	0.2
Squared-off shoulders	28/35	0.8		16/23	0.695652		3/7	0.428571
Winged scapulae	8/18	0.444444		2/12	0.166667		0/7	0
Chest groove	14/27	0.518519		12/25	0.48		2/7	0.285714
Protuberant abdomen	30/35	0.857143		22/27	0.814815		0/1	0
Spine
Hyperlordosis	52/72	0.722222		36/51	0.705882		7/12	0.583333
Scoliosis	11/62	0.177419		13/48	0.270833		2/12	0.166667
Extremities
Hip dislocation	12/62	0.193548		1/29	0.0344828		2/10	0.2
Joint hypermobility	42/59	0.711864		22/47	0.468085		4/12	0.333333
Clinodactyly	47/76	0.618421		32/55	0.581818		3/12	0.25
Unique transverse palmar crease	14/22	0.636364		2/9	0.222222		0/0	NA
Pes planus	49/56	0.875		31/39	0.794872		0/1	NA
Spina bifida occulta	8/36	0.222222		1/25	0.04		1/11	0.0909091
Prominent heels	73/81	0.901235		40/50	0.8		9/12	0.75
Radiological features
Slender long bones	57/72	0.791667		41/51	0.803922		7/11	0.636364
Tall vertebral bodies	45/71	0.633803		33/50	0.66		5/11	0.454545
Flared metaphyses	30/33	0.909091		17/23	0.73913		1/1	NA
Diaphyseal constriction	37/43	0.860465		24/28	0.857143		1/1	NA
Neurodevelopment
Psychomotor delay	8/45	0.177778		5/25	0.2		1/5	0.2
Normal Intellect	39/39	1		20/22	0.909091		5/5	1
In the table some clinical features are derived from pictures of articles. List of clinical features is adapted from Hanson et al, 2009 and Lugli et al, 2016. F, female; SDS: standard deviation score; M, male; NA: not available; 0/0 if this characteristic has not been assessed in that patient and cannot be deduced from the photographic images. In the total mean ± standard deviation (median) are r…

## Sheet: S5_CUL7 including Yakuts
Supplementary Table 5. Clinical and molecular characteristics of 3M syndrome cases with CUL7 variants in the literature, including the Yakut population isolate (Maksimova et al., 2007)
	Hanson et al., 2012	Hanson et al., 2012	Hanson et al., 2012	Hanson et al., 2012	Hanson et al., 2012	Al-Dosari et al., 2012	Al-Dosari et al., 2012	Al-Dosari et al., 2012	Meazza et al., 2013	Lugli et al., 2016	Tüysüz et al., 2021	Tüysüz et al., 2021	Tüysüz et al., 2021	Tüysüz et al., 2021	Tüysüz et al., 2021	Tüysüz et al., 2021	Tüysüz et al., 2021	Xu et al., 2023	Xu et al., 2023	Akalin et al, 2023	Shaikh et al, 2019	Takizaki et al, 2020	Sasaki et al, 2011	HabibUllah et al, 2019	Khachnaoui-Zaafrane et al, 2022	Simsek-Kiper et al, 2019	Simsek-Kiper et al, 2019	Simsek-Kiper et al, 2019	Simsek-Kiper et al, 2019	Simsek-Kiper et al, 2019	Simsek-Kiper et al, 2019	Simsek-Kiper et al, 2019	Hu et al., 2017	Hu et al., 2017	Hu et al., 2017	Isik et al., 2020	Isik et al., 2021	Deeb et al., 2015	Hu et al., 2020	Hu et al., 2020	Hu et al., 2020	Takatani et al., 2018	Aldhoon-Hainerova et al., 2024	Akalin et al., 2024	Akalin et al., 2024	Akalin et al., 2024	Akalin et al., 2024	Akalin et al., 2024	Akalin et al., 2024
Number by gender (total)	1M	2M	1M	2M	1M	3F/1M	1F/1M	2M	1M	2F	1F	3M	1M	1M	1M	1M	3F	1F	1M	1M	1F/1M	1M	1M	1M	4F/3M	1F/1M	1F	1M	2M	1F	1F	2M	1M	1M	1F	1M	1F	1M	1F	1F	1M	1M	1M	2F/1M	1F	1F	2M	1M	1F/1M
Birth weight (SD)	-2.8	NA	-3.2	-2.9 (-4.3; -1.5)	-4.3	-5.15 (-5.6; -4.7)	-5.1 (5.1; NA)	-2.7 (2.7; NA)	-3.4	-2.65 (-2.14; -3.15)	-2.77	-3.03 (-3.86; -1.83)	-3.8	-3.14	-3.5	-2	NA	-1.71	-2.66	-3.02	-3.57 (-3.68; -3.46)	-3.5	-4.8	-6.98	-3.7 (-4.1; -2.55)	-2.53 (-3.69; -1.37)	-2.95	-2.71	-2.85 (-2.85; -2.85)	-2.13	-2.57	-2.02 (-2.08; -1.95)	-2.97	-0.89	-2.85	-2.49	-1.99	NA	NA	NA	NA	-3.47	-2.1	-2.60 (-2.60; -2.10)	NA	-4	-2.60 (-2.9; -2.3)	-3.6	-3.15 (3.3; -3.0)
Parameters at first reporting
Age (years)	4.75	5.35 (0.7; 10.0)	2	0.5 (0.5-0.5)	0.4	10.5 (2.0; 29.0)	2.6 (1.2; 4.0)	6.5 (5.0; 8.0)	18	1.8 (1.0; 2.6)	0.79	0.37 (0.04; 1.4)	0.01	1.3	0.29	0.25	17.5 (17.3; 19.0)	6.9	6.8	2.2	8.5 (5.0; 12.0)	0.83	2.75	3	2.00 (0.02; 11.2)	0.21 (0.01; 0.4)	13	0.75	15.20 (14.4; 16.0)	0.9	8.6	1.44 (0.08; 2.8)	1.6	1.9	1.16	1.1	9	7	0.5	12	9	3	1.5	3.00 (2.5; 4.8)	10.08	0.58	7.53 (5.75; 9.3)	0.66	7.94 (4.08; 11.8)
Weight (SD)	NA	-6.55 (-7.1; -6.0)	NA	-5.4 (-5.8; -5.0)	NA	-4.95 (-5.9; -2.3)	-4.65 (-5.2; -4.1)	-1.6 (-3.4; 0.2)	NA	-3.6 (-4.6; -2.6)	-4.8	-3.42 (-5.46; -3.16)	-3.8	-5.38	-3.3	-2.2	-4.8 (-5.5; -1.96)	-4.83	-0.39	-6.93	-6.86 (-7.05; -6.66)	-4.3	-6.7	-4.02	-3.25 (-4.5; -1.1)	-1.67 (-4.7; 1.37)	-1.33	-4.17	-3.71 (-4.64; -2.79)	-4.54	-3.66	-3.98 (-5.03; -2.92)	-4	-2.54	-0.45	-4.18	-0.16	NA	-3	-3	-3	NA	-5.1	-2.8 (-3.0; -2.8)	-3.2	-4.6	-3.9 (-4.7; -3.1)	-4.4	-4.75 (-4.9; -4.6)
Height (SD)	-6.1	-6.9 (-7.7; -6.1)	-3.7	-5.95 (-6.1; -5.8)	-5.8	-6.25 (-9.3; -5.4)	-5.95 (-6.3; .5.6)	-2.85 (-3.8; -1.9)	-6.6	-5.9 (-5.9; -5.9)	-4.7	-4.99 (-6.04; -4.86)	-5	-5.07	-3.7	-4.2	-5.96 (-6.1; -4.95)	-5.1	-4.1	-5.03	-6.47 (-6.61; -6.33)	-7.3	-4.6	-4.95	-5.0 (-7.5; -3.3)	-4.41 (-6.48; -2.33)	-5.22	-6.08	-5.49 (-5.54; -5.44)	-5.37	-5.33	-4.61 (-5.02; -4.2)	-4.79	-4.51	-4.12	-4.82	-4.69	-5.3	-2	-9	-6	-4.64	-8.2	-5.0 (-5.4; -4.9)	-6	-5.2	-4.5 (-4.5; -4.5)	-4.6	-6.65 (-6.9; -6.4)
Head circumference (SD)	-1.4	NA	NA	NA	0.16	-1.55 (-2.7; -0.1)	-0.35 (-1.0; 0.3)	2.5 (2.5; NA)	NA	-1.02 (-2.0; -0.03)	-0.5	-0.41 (-2.3; -0.01)	-1.9	-0.94	-0.35	-0.12	-2.8 (-3.4; -2.15)	-0.73	-0.73	-0.54	-1.83 (-2.6; -1.06)	-1.1	-1.2	0.29	-1.1 (-2.7; 0.0)	-1.79 (-1.79; NA)	-0.72	-0.09	0.53 (0.53; 0.53)	-1.55	-2.81	-0.28 (-1.21; 0.66)	NA	2.84	-2.19	-1.03	0.46	NA	2	NA	NA	NA	0.6	NA	NA	-1.6	-0.75 (-0.8; -0.7)	-1.7	-0.5 (-0.9; -0.1)
Facial features
Dolichocephaly	0/1	2/2	0/1	0/2	0/1	0/4	0/2	1/2	0/1	2/2	0/1	2/3	1/1	1/1	1/1	1/1	0/3	0/0	0/0	0/0	0/0	0/1	0/0	0/1	3/7	2/2	1/1	1/1	2/2	1/1	1/1	2/2	0/0	0/0	0/0	1/1	1/1	1/1	0/0	1/1	1/1	0/0	1/1	3/3	1/1	1/1	2/2	1/1	1/2
Triangular face	1/1	1/2	1/1	2/2	1/1	4/4	2/2	1/2	0/1	2/2	1/1	2/3	1/1	1/1	1/1	1/1	3/3	1/1	1/1	1/1	2/2	1/1	1/1	1/1	6/7	2/2	1/1	1/1	2/2	1/1	1/1	2/2	1/1	1/1	1/1	1/1	1/1	1/1	0/0	1/1	1/1	1/1	0/0	3/3	1/1	1/1	2/2	1/1	2/2
Frontal bossing	1/1	2/2	0/1	2/2	1/1	4/4	1/2	2/2	1/1	2/2	1/1	2/3	1/1	1/1	1/1	1/1	3/3	1/1	1/1	1/1	2/2	0/0	1/1	1/1	7/7	2/2	1/1	1/1	2/2	1/1	1/1	2/2	1/1	1/1	1/1	1/1	0/1	1/1	1/1	1/1	1/1	1/1	1/1	0/3	0/1	0/1	0/2	1/1	0/2
Hypoplastic midface	0/1	1/2	1/1	2/2	1/1	4/4	2/2	2/2	1/1	2/2	1/1	3/3	1/1	1/1	1/1	1/1	0/3	0/0	0/0	0/0	1/2	0/0	1/1	1/1	7/7	2/2	1/1	1/1	2/2	1/1	1/1	2/2	0/0	0/0	0/0	1/1	1/1	1/1	0/0	1/1	1/1	0/0	1/1	3/3	1/1	1/1	2/2	1/1	2/2
Bulbous nose	1/1	2/2	1/1	2/2	1/1	4/4	2/2	2/2	1/1	0/2	1/1	3/3	1/1	1/1	1/1	1/1	3/3	1/1	1/1	1/1	2/2	1/1	1/1	1/1	5/7	2/2	1/1	1/1	2/2	1/1	1/1	2/2	1/1	1/1	1/1	1/1	1/1	1/1	1/1	1/1	1/1	0/0	1/1	3/3	1/1	1/1	2/2	1/1	2/2
Anteverted nares	0/1	1/2	1/1	2/2	1/1	4/4	2/2	2/2	1/1	2/2	0/0	0/0	0/0	0/0	0/0	0/0	0/0	0/0	0/0	1/1	2/2	0/0	1/1	1/1	6/7	2/2	1/1	1/1	2/2	1/1	1/1	2/2	0/0	0/0	0/0	1/1	1/1	1/1	0/0	0/1	1/1	0/0	0/0	3/3	1/1	1/1	2/2	1/1	2/2
Long philtrum	0/1	1/2	0/1	2/2	1/1	4/4	2/2	2/2	1/1	2/2	0/1	3/3	1/1	1/1	1/1	1/1	3/3	0/0	0/0	1/1	2/2	0/0	1/1	1/1	7/7	2/2	1/1	1/1	2/2	1/1	1/1	2/2	0/0	0/0	0/0	1/1	1/1	1/1	1/1	1/1	1/1	0/0	0/0	3/3	1/1	1/1	2/2	1/1	2/2
Full lips	1/1	1/2	1/1	2/2	1/1	4/4	2/2	2/2	1/1	2/2	1/1	2/3	1/1	1/1	1/1	1/1	3/3	1/1	1/1	1/1	2/2	0/0	1/1	1/1	4/7	2/2	1/1	1/1	2/2	1/1	1/1	2/2	0/0	0/0	0/0	1/1	1/1	1/1	1/1	1/1	1/1	0/0	0/0	3/3	1/1	1/1	2/2	1/1	2/2
Pointed chin	0/1	1/2	1/1	2/2	1/1	4/4	2/2	2/2	1/1	2/2	1/1	3/3	1/1	1/1	1/1	1/1	3/3	1/1	1/1	1/1	2/2	0/0	1/1	1/1	2/7	2/2	1/1	1/1	2/2	1/1	1/1	2/2	1/1	1/1	1/1	1/1	1/1	1/1	0/0	1/1	1/1	0/0	0/0	3/3	1/1	1/1	2/2	1/1	1/2
Prominent ears	0/1	1/2	0/1	1/2	1/1	2/3	2/2	1/2	1/1	0/2	0/0	0/0	0/0	0/0	0/0	0/0	0/0	0/0	0/0	0/0	2/2	0/0	0/1	1/1	2/7	2/2	1/1	1/1	2/2	1/1	1/1	2/2	0/0	0/0	0/0	1/1	0/1	0/1	0/0	1/1	1/1	0/0	0/0	0/0	0/0	0/0	0/0	0/0	0/0
Midline facial haemangioma	0/0	0/0	0/0	0/0	0/0	1/4	0/2	0/1	0/0	1/2	0/1	2/3	1/1	1/1	0/1	1/1	0/3	0/0	0/0	0/0	0/2	0/0	0/1	0/0	1/6	1/1	0/0	0/0	0/0	0/0	0/0	0/0	0/0	0/0	0/0	0/1	0/1	0/1	0/0	0/1	0/1	0/0	0/0	0/0	0/0	0/0	0/0	0/0	0/0
Lower eyelid fat pads	0/0	0/0	0/0	0/0	0/0	0/4	0/2	0/1	0/0	2/2	0/1	2/3	1/1	0/1	0/1	0/1	0/3	0/1	1/1	0/0	0/2	0/0	0/1	0/0	2/6	0/0	0/0	0/0	0/0	0/0	0/0	0/0	1/1	1/1	1/1	0/1	0/1	0/1	0/0	1/1	1/1	0/0	0/0	1/3	1/1	0/1	0/2	1/1	0/2
Thick eyebrows	0/0	0/0	0/0	0/0	0/0	3/3	1/2	1/1	0/0	2/2	1/1	2/3	1/1	1/1	1/1	1/1	2/3	1/1	1/1	0/0	0/0	0/0	0/1	1/1	2/6	2/2	1/1	1/1	2/2	1/1	1/1	2/2	0/0	0/0	0/0	1/1	1/1	0/1	0/0	1/1	0/1	0/0	0/0	2/3	1/1	1/1	2/2	0/1	2/2
Prominent central tubercle of upper lip	0/0	0/0	0/0	0/0	0/0	0/4	1/2	1/1	1/1	2/2	1/1	2/3	1/1	0/1	1/1	1/1	2/3	0/0	0/0	0/0	1/2	0/0	1/1	0/0	1/6	0/0	0/0	0/0	0/0	0/0	0/0	0/0	0/0	0/0	0/0	1/1	1/1	1/1	0/0	1/1	0/1	0/0	0/0	0/0	0/0	0/0	0/0	0/0	0/0
Other features
Short neck	1/1	2/2	0/1	2/2	1/1	4/4	2/2	2/2	0/1	2/2	1/1	2/3	0/1	0/1	1/1	1/1	3/3	0/0	0/0	1/1	2/2	1/1	1/1	1/1	7/7	1/2	1/1	1/1	2/2	1/1	1/1	2/2	0/0	0/0	0/0	1/1	1/1	1/1	1/1	1/1	1/1	0/0	0/0	3/3	1/1	1/1	2/2	1/1	2/2
Short thorax	0/1	2/2	0/1	2/2	1/1	0/0	0/0	0/0	1/1	2/2	1/1	3/3	1/1	1/1	1/1	1/1	3/3	0/0	0/0	1/1	2/2	0/0	1/1	1/1	4/6	2/2	1/1	1/1	2/2	1/1	1/1	2/2	0/0	0/0	0/0	1/1	1/1	1/1	0/0	0/0	0/0	0/0	1/1	3/3	1/1	1/1	2/2	1/1	2/2
Pectus deformity	0/1	0/2	1/1	0/2	1/1	2/2	0/0	0/0	1/1	0/2	1/1	1/3	1/1	0/1	1/1	1/1	2/3	0/0	0/0	1/1	0/2	0/0	0/0	0/1	3/7	0/0	0/0	0/0	0/0	0/0	0/0	1/1	1/1	1/1	0/0	1/1	1/1	0/0	0/0	0/0	0/0	0/0	0/0	0/3	0/1	1/1	2/2	1/1	2/2
Squared-off shoulders	0/1	1/2	0/1	2/2	1/1	2/2	0/0	0/0	1/1	0/2	0/0	0/0	0/0	0/0	0/0	0/0	0/0	0/0	0/0	0/0	2/2	0/0	0/0	0/0	4/5	0/0	0/0	0/0	0/0	0/0	0/0	0/0	0/0	0/0	0/0	1/1	1/1	1/1	0/0	0/0	0/0	0/0	0/0	0/0	0/0	0/0	0/0	0/0	0/0
Winged scapulae	0/1	1/2	0/1	0/2	0/1	2/2	0/0	0/0	0/1	0/2	0/0	0/0	0/0	0/0	0/0	0/0	0/0	0/0	0/0	0/0	2/2	0/0	0/0	0/0	0/0	0/0	0/0	0/0	0/0	0/0	0/0	0/0	0/0	0/0	0/0	0/0	0/0	0/0	0/0	0/0	0/0	0/0	0/0	0/0	0/0	0/0	0/0	0/0	0/0
Chest groove	0/1	0/2	1/1	2/2	0/1	0/0	0/0	0/0	0/1	0/2	1/1	1/3	1/1	0/1	1/1	1/1	2/3	0/0	0/0	0/1	1/2	0/0	1/1	0/0	0/0	0/0	0/0	0/0	0/0	0/0	0/0	0/0	0/0	0/0	0/0	0/0	0/0	0/0	0/0	0/0	0/0	0/0	0/0	0/0	0/0	0/0	0/0	0/0	0/0
Protuberant abdomen	0/0	0/0	0/0	0/0	0/0	2/4	0/0	0/0	1/1	2/2	0/0	0/0	0/0	0/0	0/0	0/0	0/0	0/0	0/0	1/1	2/2	0/0	0/0	0/0	1/2	0/0	0/0	0/0	0/0	0/0	0/0	0/0	1/1	1/1	1/1	0/1	1/1	0/1	0/0	0/0	0/0	0/0	1/1	3/3	1/1	1/1	2/2	1/1	2/2
Spine
Hyperlordosis	0/1	1/2	1/1	0/2	0/1	4/4	0/0	1/2	0/1	1/2	1/1	2/3	1/1	0/1	0/1	0/1	1/3	0/1	1/1	0/0	2/2	0/0	0/0	1/1	5/5	1/1	1/1	1/1	2/2	1/1	1/1	2/2	0/0	0/0	0/0	1/1	0/0	1/1	0/0	0/0	0/0	0/0	1/1	3/3	1/1	1/1	2/2	0/1	2/2
Scoliosis	0/1	0/2	0/1	0/2	0/1	0/4	0/0	0/0	0/1	0/2	0/1	0/3	0/1	0/1	1/1	0/1	0/3	0/0	0/0	0/0	0/2	0/0	0/0	0/1	0/5	0/2	1/1	0/1	2/2	1/1	0/1	0/2	0/0	0/0	0/0	1/1	0/0	0/0	0/0	0/0	0/0	0/0	0/0	0/3	1/1	0/1	1/2	0/1	1/2
Extremities
Hip dislocation	0/1	0/2	0/1	0/2	0/1	0/4	0/0	0/0	0/1	1/2	0/1	1/3	0/1	0/1	0/1	0/1	0/0	0/0	0/0	0/1	0/2	0/0	0/0	0/0	2/7	0/2	0/0	0/0	0/0	0/0	0/0	0/0	0/0	0/0	0/0	0/0	0/0	0/1	0/0	0/0	0/0	0/0	0/0	0/3	1/1	0/1	0/2	0/1	2/2
Joint hypermobility	0/1	0/2	1/1	0/2	0/1	2/4	2/2	0/1	1/1	1/2	0/0	0/0	0/0	0/0	0/0	0/0	0/0	0/1	0/1	0/0	0/0	0/0	1/1	0/0	2/3	1/2	1/1	1/1	2/2	1/1	1/1	2/2	0/0	0/0	0/0	0/1	0/0	0/0	0/0	0/0	0/0	0/0	0/0	3/3	1/1	1/1	2/2	0/1	2/2
Clinodactyly	1/1	1/2	1/1	0/2	1/1	0/4	0/2	1/2	1/1	0/2	0/1	1/3	1/1	1/1	1/1	1/1	2/3	0/1	0/1	0/0	2/2	0/0	0/0	1/1	3/3	0/2	0/1	1/1	2/2	1/1	1/1	2/2	0/1	0/1	1/1	0/0	0/0	0/0	1/1	1/1	1/1	0/0	0/0	1/3	1/1	1/1	2/2	1/1	2/2
Unique transverse palmar crease	0/0	0/0	0/0	0/0	0/0	0/0	0/0	0/0	0/0	0/0	0/1	0/3	0/1	1/1	1/1	1/1	3/3	0/0	0/0	0/0	0/0	0/0	0/0	0/0	6/7	0/0	0/0	0/0	0/0	0/0	0/0	1/1	0/0	0/0	0/0	0/0	0/0	0/0	0/0	0/0	0/0	0/0	0/0	0/0	0/0	0/0	0/0	0/0	0/0
Pes planus	0/0	0/0	0/0	0/0	0/0	0/0	0/0	0/0	1/1	0/0	1/1	3/3	1/1	1/1	1/1	1/1	3/3	0/0	0/0	0/0	0/0	0/0	0/0	0/0	2/7	1/1	1/1	1/1	2/2	1/1	1/1	2/2	1/1	1/1	0/0	1/1	1/1	1/1	0/0	0/0	0/0	0/0	0/0	3/3	1/1	1/1	2/2	0/1	2/2
Spina bifida occulta	0/1	0/2	0/1	2/2	0/1	0/4	0/0	1/2	0/1	1/2	0/0	0/0	0/0	0/0	0/0	0/0	0/0	0/0	0/0	0/0	2/2	0/0	0/0	0/0	1/7	0/0	0/0	0/0	0/0	0/0	0/0	0/0	0/1	0/1	0/1	0/0	0/0	0/0	0/0	0/0	0/0	0/0	0/0	0/3	0/0	0/0	0/0	0/0	0/0
Prominent heels	1/1	2/2	0/1	2/2	1/1	4/4	2/2	1/1	1/1	0/2	1/1	3/3	1/1	1/1	1/1	1/1	3/3	0/0	0/0	1/1	2/2	1/1	0/0	0/0	2/7	2/2	1/1	1/1	2/2	1/1	1/1	2/2	0/0	0/0	0/0	1/1	1/1	1/1	1/1	1/1	1/1	0/0	0/0	3/3	1/1	1/1	2/2	1/1	2/2
Radiological features
Slender long bones	0/1	0/0	1/1	0/2	0/1	4/4	2/2	0/1	1/1	0/2	1/1	3/3	1/1	1/1	1/1	1/1	3/3	1/1	1/1	1/1	2/2	1/1	1/1	0/1	1/2	2/2	1/1	1/1	2/2	1/1	1/1	2/2	0/0	0/0	0/0	1/1	1/1	1/1	0/0	0/0	0/0	1/1	0/0	3/3	1/1	1/1	2/2	1/1	2/2
Tall vertebral bodies	0/1	0/0	0/1	0/2	0/1	2/4	2/2	0/2	1/1	0/2	1/1	2/3	1/1	1/1	1/1	1/1	3/3	1/1	1/1	1/1	2/2	1/1	0/0	0/1	0/2	2/2	1/1	1/1	2/2	1/1	1/1	2/2	0/0	0/0	0/0	1/1	1/1	0/0	0/0	0/0	0/0	0/0	1/1	1/3	1/1	1/1	2/2	0/1	1/2
Flared metaphyses	0/0	0/0	0/0	0/0	0/0	0/0	0/0	0/0	0/0	0/0	1/1	3/3	1/1	1/1	1/1	1/1	3/3	0/0	0/0	1/1	2/2	1/1	1/1	0/0	1/2	0/0	0/0	0/0	0/0	0/0	0/0	0/0	0/0	0/0	0/0	0/0	0/0	0/0	0/0	0/0	0/0	0/0	0/0	3/3	0/1	1/1	2/2	1/1	1/2
Diaphyseal constriction	0/0	0/0	0/0	0/0	0/0	0/0	0/0	0/0	0/0	0/0	1/1	3/3	1/1	1/1	1/1	1/1	3/3	0/0	0/0	1/1	2/2	1/1	1/1	0/0	0/2	1/2	1/1	1/1	2/2	1/1	1/1	2/2	0/0	0/0	0/0	0/0	0/0	0/0	0/0	0/0	0/0	0/0	0/0	3/3	1/1	1/1	2/2	0/1	2/2
Neurodevelopment
Psychomotor delay	0/0	0/0	0/0	0/0	0/0	0/4	1/2	0/2	0/1	0/0	0/1	0/1	0/1	0/1	0/1	0/1	0/1	0/1	0/1	1/1	0/2	1/1	1/1	1/1	0/2	0/0	0/0	0/0	0/0	0/0	0/0	0/0	0/1	1/1	0/1	0/1	0/1	0/0	0/0	1/1	1/1	0/1	0/1	0/0	0/0	0/0	0/0	0/0	0/0
Normal Intellect	0/0	0/0	0/0	0/0	0/0	4/4	2/2	2/2	1/1	0/0	1/1	1/1	1/1	1/1	1/1	1/1	1/1	1/1	1/1	0/0	2/2	0/0	0/0	0/0	2/2	0/0	0/0	0/0	0/0	0/0	0/0	0/0	1/1	1/1	0/0	1/1	1/1	0/0	0/0	0/0	0/0	0/0	1/1	0/0	0/0	0/0	0/0	0/0	0/0
Country	India	Pakistan	Egypt	Pakistan	England	Saudi	Saudi	Saudi	Italy	Tunisia	NA	NA	NA	NA	NA	NA	NA	China	China	Turkey	India	Japan	Japan	Saudi	Tunisia	Turkey	Turkey	Turkey	Turkey	Turkey	Turkey	Turkey	China	China	China	Turkey	Turkey	Emirati	China	China	China	Japan	Pakistan	Turkey	Turkey	Turkey	Turkey	Turkey	Turkey
cDNA variant1 (NM_014780.5)	c.2169+1G>A	c.3379_3380del	c.4108_4111del	c.4191del	c.4763T>C	c.2863-1G>C	c.1144C>T	c.2988G>A	c.3388_3397del	c.3173-1G>C	c.2064-1G>A	c.1938dup	c.616C>T	c.3076del	c.2706_2707dup	c.[3136del];[4333C>T]	c.4814del	c.4717C>T	c.967_993delinsCAGCTGG	c.418_419del	c.2943_2944del	c.[1705_1708del];[1989_1999del]	c.2975G>C	c.3115-1G>C	c.4451_4452del	c.2242C>T	c.1482G>A	c.3685C>T	c.206dup	c.3089del	c.[3089del];[4115del] Compound	c.1938dup	c.[4911dup];[2164C>T]	c.[3129G>A];[4763T>C]	c.[2473A>T];[4318C>T]	c.571_572del	c.4570dup	c.263del	c.4898C>T	c.3722_3749dup	c.3722_3749dup	c.[203G>A];[4355G>A]	c.3379-3380del	c.[206dup];[3076del]	c.3076del	c.3106C>T	c.4186C>T	c.4060G>T	c.206dup
Protein variant1 (NP_055595.2)	p.(?)	p.Trp1127Glufs*39	p.Gly1370Argfs*38	p.Ser1398Profs*11	p.Leu1588Pro	p.(?)	p.Arg382*	p.Trp996*	p.Leu1130Glyfs*8	p.(?)	p.(?)	p.Thr647Aspfs*33	p.Gln206*	p.Asp1026Thrfs*115	p.Ala903Glyfs*22	p.[Leu1046Trpfs*95];[Arg1445*]	p.Gly1605Valfs*30	p.Arg1573*	p.Ser323Glnfs*33	p.Thr140Cysfs*11	p.Cys982Serfs*31	p.[Gly569Leufs*4];[Gln664Glyfs*12]	p.Arg992Pro	p.(?)	p.Val1484Glyfs*69	p.Gln748*	p.Trp494*	p.Gln1229*	p.Met69Ilefs*5	p.Pro1030Leufs*111	p.[Pro1030Leufs*111];[Glu1372Glyfs*37]	p.Thr647Aspfs*33	p.[Asp1638*];[Arg722*]	p.[Trp1043*];[Leu1588Pro]	p.[Arg825*];[Arg1440*]	p.His191*	p.Val1524Glyfs*30	p.Val88Alafs*27	p.Thr1633Met	p. Val1252Glyfs*23	p. Val1252Glyfs*23	p.[Trp68*];[Gly1452Asp]	p.Trp1127Glufs*39	p.[Met69Ilefs*5];[Asp1026Thrfs*115]	p.Asp1026Thrfs*115	p.Gln1036*	p.Arg1396*	p.Glu1354*	p.Met69Ilefs*5
ACMG classification	P	P	LP	LP	LP	P	P	P	LP	P	P	LP	P	LP	LP	P	LP	P	P	P	P	LP	VUS	NA	P	LP	P	P	P	P	P	LP	P	P	P	P	P	P	VUS	LP	LP	LP/VUS	P	P/LP	LP	LP	LP	LP	P
Other variant																				ILDR1 homozygous pathogenetic variant c.942C>A p.(Cys314*) in exon 7			mat iUPD6	\
Other features																				Global developmental delay, bilateral profound hearing loss			Mild ventricular enlargement at MRI, developmental delay and muscle hypotonia, hypospadias, inguinal hernia, hydrocele testis	Cerebellar atrophy with brain stem and supratentorial volume loss, bilateral inguinal hernia, and hypospadias. Mild global developmental delay								PZ1: inguinal hernia	Unilateral cryptorchidism	Neonatal asphyxia									Hypogonadism, bifid scrotum with perineal hypospadias, micropenis			Atrial septal defect	2/2 Blue sclera
1: Variants are intended as homozygous, unless otherwise noted
In the table some clinical features are derived from pictures of articles. List of clinical features is adapted from Hanson et al, 2009 and Lugli et al, 2016. F, female; SD: standard deviation score; M, male; NA: not available; 0/0 if this characteristic has not been assessed in that patient and cannot be deduced from the photographic images. Median (range) are reported from single articles, if m…
[truncated: 16 more columns]

## Sheet: S6_Yakuts comparison
Supplementary Table 6. Comparison of clinical feature frequencies between 3M syndrome cases in the Yakut population and in individuals with other CUL7 variants
	Yakut population (Maksimova et al., 2007)			All other CUL7 cases (Table S1)
	Total (observed/ evaluated)	Total (%)		Total (observed/ evaluated)	Total (%)	Significant difference	p value (95% CI)
Number by gender (total)	25F/18M (43)			34F/58M (92)
Birth weight (SD)	NA
Parameters at first reporting	NA
Facial features
Dolichocephaly	0/0	NA		50/79	0.632911
Triangular face	41/43	0.953488		82/89	0.921348
Frontal bossing	41/43	0.953488		76/90	0.844444
Hypoplastic midface	41/43	0.953488		73/82	0.890244
Bulbous nose	0/0	NA		84/90	0.933333
Anteverted nares	0/0	NA		58/63	0.920635
Long philtrum	41/43	0.953488		77/83	0.927711
Full lips	41/43	0.953488		72/85	0.847059
Pointed chin	41/43	0.953488		75/84	0.892857
Prominent ears	0/0	0		35/53	0.660377
Midline facial haemangioma	0/0	NA		11/37	0.297297
Lower eyelid fat pads	0/0	NA		18/54	0.333333
Thick eyebrows	28/43	0.651163		50/67	0.746269
Prominent central tubercle of upper lip	0/0	NA		21/37	0.567568
Other features
Short neck	41/43	0.953488		76/84	0.904762
Short thorax	43/43	1		68/72	0.944444
Pectus deformity	30/43	0.697674		36/66	0.545455
Squared-off shoulders	0/0	NA		28/35	0.8
Winged scapulae	0/0	NA		8/18	0.444444
Chest groove	0/0	NA		14/27	0.518519
Protuberant abdomen	25/43	0.581395		30/35	0.857143
Spine
Hyperlordosis	37/43	0.860465		52/72	0.722222
Scoliosis	07/43	0.162791		11/62	0.177419
Extremities
Hip dislocation	0/0	NA		12/62	0.193548
Joint hypermobility	0/0	NA		42/59	0.711864
Clinodactyly	04/43	0.0930233		47/76	0.618421	*	7.673e-05
Unique transverse palmar crease	22/43	0.511628		14/22	0.636364
Pes planus	0/0	NA		49/56	0.875
Spina bifida occulta	09/43	0.209302		8/36	0.222222
Prominent heels	43/43	1		73/81	0.901235
Radiological features
Slender long bones	01/43	0.0232558		57/72	0.791667	*	2.202e-08
Tall vertebral bodies	04/43	0.0930233		45/71	0.633803	*	6.653e-05
Flared metaphyses	11/43	0.255814		30/33	0.909091	*	0.003308
Diaphyseal constriction	0/0	NA		37/43	0.860465
Neurodevelopment
Psychomotor delay	0/0	NA		8/45	0.177778
Normal Intellect	0/0	NA		39/39	1
List of clinical features is adapted from Hanson et al, 2009 and Lugli et al, 2016. F, female; M, male; NA: not available; 0/0 if this characteristic has not been assessed in that patient and cannot be deduced from the photographic images.
